# Supplementary material for: A Cyber–Physical Production System for the Integrated Operation and Monitoring of a Continuous Manufacturing Train for the Production of Monoclonal Antibodies
Source: Bioengineering (Basel). 2024 Jun 13;11(6):610. doi: 10.3390/bioengineering11060610 (PMC11200404; doi:10.3390/bioengineering11060610)
Supplement: Supplementary file 1 [file bioengineering-11-00610-s001.zip]

Archive with 1 entries (1 files):
- bioengineering-2973421-supplementary.pdf
